# Supplementary material for: Genome Mining of Cronobacter sakazakii in Bangladesh Reveals the Occurrence of High-Risk ST83 and Rare ST789 Lineages
Source: Pathogens. 2025 Nov 30;14(12):1220. doi: 10.3390/pathogens14121220 (PMC12735438; doi:10.3390/pathogens14121220)
Supplement: Supplementary file 1 [file pathogens-14-01220-s001.zip]

Archive with 1 entries (1 files):
- pathogens-3928376-supplementary.xlsx
