# Supplementary material for: Genome Mining of Cronobacter sakazakii in Bangladesh Reveals the Occurrence of High-Risk ST83 and Rare ST789 Lineages
Source: Pathogens. 2025 Nov 30;14(12):1220. doi: 10.3390/pathogens14121220 (PMC12735438; doi:10.3390/pathogens14121220)
Supplement: Supplementary file 1 [file pathogens-14-01220-s001.zip › pathogens-3928376-supplementary.xlsx]

## Sheet: Genomes from BV-BRC
Table S1: Metadata of the genomes (n = 18) downloaded from BV-BRC for pan-genome analysis.
Serial	Genome ID	Genome Name	NCBI Taxon ID	Taxon Lineage IDs	Taxon Lineage Names	Superkingdom	Kingdom	Phylum	Class	Order	Family	Genus	Species	Genome Status	Strain	Serovar	MLST	Other Typing	Culture Collection	Type Strain	Reference	Genome Quality	Completion Date	Publication	BioProject Accession	BioSample Accession	Assembly Accession	SRA Accession	GenBank Accessions	Sequencing Center	Sequencing Status	Sequencing Platform	Sequencing Depth	Assembly Method	Size	GC Content	Contig L50	Contig N50	TRNA	RRNA	Mat Peptide	CDS	Coarse Consistency	Fine Consistency	CheckM Contamination	CheckM Completeness	Genome Quality Flags	Isolation Source	Isolation Comments
1	1.13831e+06	Cronobacter sakazakii ES15	1138308	131567;2;3379134;1224;1236;91347;543;413496;28141;1138308	cellular organisms;Bacteria;Pseudomonadati;Pseudomonadota;Gammaproteobacteria;Enterobacterales;Enterobacteriaceae;Cronobacter;Cronobacter sakazakii;Cronobacter sakazakii ES15	Bacteria	Pseudomonadati	Pseudomonadota	Gammaproteobacteria	Enterobacterales	Enterobacteriaceae	Cronobacter	Cronobacter sakazakii	Complete	ES15		MLST.Cronobacter_spp.125					Good	2012-05-17T00:00:00Z	22843579	PRJNA81953	SAMN02603850	GCA_000263215.1		CP003312.1	Seoul National University	Complete				4268675	57.1	1	4268675	79	22		3913	99.4	98.9		99.2
2	1.40166e+06	Cronobacter sakazakii CMCC 45402	1401659	131567;2;3379134;1224;1236;91347;543;413496;28141;1401659	cellular organisms;Bacteria;Pseudomonadati;Pseudomonadota;Gammaproteobacteria;Enterobacterales;Enterobacteriaceae;Cronobacter;Cronobacter sakazakii;Cronobacter sakazakii CMCC 45402	Bacteria	Pseudomonadati	Pseudomonadota	Gammaproteobacteria	Enterobacterales	Enterobacteriaceae	Cronobacter	Cronobacter sakazakii	Complete	45402		MLST.Cronobacter_spp.7					Good	2013-12-09T00:00:00Z		PRJNA217377	SAMN02641531	GCA_000504545.1		CP006731.1,CP006733.1,CP006732.1	the National Institutes for food and drug Control,China	Complete	Illumina IIx; 454 GS FLX+; ABI 3730	359x; 24.7x	Newbler v. 2.3; consed v. 20.0	4559945	56.8314	1	4377544	83	22		4268	99.3	98.4	0.4	99.6		milk
3	28141.1	Cronobacter sakazakii 70402496	28141	131567;2;3379134;1224;1236;91347;543;413496;28141	cellular organisms;Bacteria;Pseudomonadati;Pseudomonadota;Gammaproteobacteria;Enterobacterales;Enterobacteriaceae;Cronobacter;Cronobacter sakazakii	Bacteria	Pseudomonadati	Pseudomonadota	Gammaproteobacteria	Enterobacterales	Enterobacteriaceae	Cronobacter	Cronobacter sakazakii	Complete	70402496		MLST.Cronobacter_spp.4					Good	2022-03-21T00:00:00Z		PRJNA812593	SAMN26420280	GCA_022648965.1		CP093376,CP093377,CP093375		Complete	Oxford Nanopore GridION	263.0x	FLYE v. 2.9-b1768	4500898	56.9025	1	4315560	82	22		4339	99.8	99.1	0.1	100
4	28141.1	Cronobacter sakazakii JXES_28	28141	131567;2;3379134;1224;1236;91347;543;413496;28141	cellular organisms;Bacteria;Pseudomonadati;Pseudomonadota;Gammaproteobacteria;Enterobacterales;Enterobacteriaceae;Cronobacter;Cronobacter sakazakii	Bacteria	Pseudomonadati	Pseudomonadota	Gammaproteobacteria	Enterobacterales	Enterobacteriaceae	Cronobacter	Cronobacter sakazakii	Complete	JXES-28		MLST.Cronobacter_spp.184					Good	2022-06-19T00:00:00Z		PRJNA847696	SAMN28951057	GCA_023805435.1		CP098777,CP098775,CP098776		Complete	Oxford Nanopore PromethION; Illumina	100.0x	unicycler v. version0.4.8	4478755	56.9767	1	4322391	82	22		4296	99.9	99.4	0.3	100		infant food
5	28141.1	Cronobacter sakazakii USDA_ARS_USMARC_54664	28141	131567;2;3379134;1224;1236;91347;543;413496;28141	cellular organisms;Bacteria;Pseudomonadati;Pseudomonadota;Gammaproteobacteria;Enterobacterales;Enterobacteriaceae;Cronobacter;Cronobacter sakazakii	Bacteria	Pseudomonadati	Pseudomonadota	Gammaproteobacteria	Enterobacterales	Enterobacteriaceae	Cronobacter	Cronobacter sakazakii	Complete	USDA-ARS-USMARC-54664							Good	2022-09-14T00:00:00Z		PRJNA281531	SAMN30466962	GCA_025200595.1		CP104108,CP104109		Complete	PacBio RSII	181x	HGAP v. 3	4375629	56.9922	1	4249638	82	22		4172	99.9	99.4		100		feedlot
6	28141.1	Cronobacter sakazakii Crono_589	28141	131567;2;3379134;1224;1236;91347;543;413496;28141	cellular organisms;Bacteria;Pseudomonadati;Pseudomonadota;Gammaproteobacteria;Enterobacterales;Enterobacteriaceae;Cronobacter;Cronobacter sakazakii	Bacteria	Pseudomonadati	Pseudomonadota	Gammaproteobacteria	Enterobacterales	Enterobacteriaceae	Cronobacter	Cronobacter sakazakii	Complete	Crono-589		MLST.Cronobacter_spp.40					Good	2022-09-21T00:00:00Z		PRJNA752220	SAMN20586791	GCA_025345525.1		CP080591,CP080592,CP080593		Complete	PacBio RSII	1000.0x	SMRT Link v. V6.0.0.47841	4492083	56.8023	1	4299463	83	21		4371	99.9	99.3		100		food
7	28141.1	Cronobacter sakazakii Crono_684	28141	131567;2;3379134;1224;1236;91347;543;413496;28141	cellular organisms;Bacteria;Pseudomonadati;Pseudomonadota;Gammaproteobacteria;Enterobacterales;Enterobacteriaceae;Cronobacter;Cronobacter sakazakii	Bacteria	Pseudomonadati	Pseudomonadota	Gammaproteobacteria	Enterobacterales	Enterobacteriaceae	Cronobacter	Cronobacter sakazakii	Complete	Crono-684		MLST.Cronobacter_spp.4					Good	2022-09-21T00:00:00Z		PRJNA752220	SAMN20587836	GCA_025345545.1		CP080594,CP080595,CP080596		Complete	PacBio RSII	1000.0x	SMRT Link v. V6.0.0.47841	4576533	56.764	1	4364183	82	22		4464	99.8	99.2	0.1	100		food
8	28141.1	Cronobacter sakazakii CS_931	28141	131567;2;3379134;1224;1236;91347;543;413496;28141	cellular organisms;Bacteria;Pseudomonadati;Pseudomonadota;Gammaproteobacteria;Enterobacterales;Enterobacteriaceae;Cronobacter;Cronobacter sakazakii	Bacteria	Pseudomonadati	Pseudomonadota	Gammaproteobacteria	Enterobacterales	Enterobacteriaceae	Cronobacter	Cronobacter sakazakii	Complete	CS-931		MLST.Cronobacter_spp.226				Representative	Good	2020-03-18T00:00:00Z		PRJNA399551	SAMN07540307	GCA_003516125.3		CP027107,CP027108,CP049260			PacBio RSII; Illumina MiSeq	651.04	Spades v. 3.11.0	4437993	56.9121	1	4267208	83	8		4289	99.8	98.9	0.1	100		feces
9	28141.7	Cronobacter sakazakii GZcsf_1	28141	131567;2;3379134;1224;1236;91347;543;413496;28141	cellular organisms;Bacteria;Pseudomonadati;Pseudomonadota;Gammaproteobacteria;Enterobacterales;Enterobacteriaceae;Cronobacter;Cronobacter sakazakii	Bacteria	Pseudomonadati	Pseudomonadota	Gammaproteobacteria	Enterobacterales	Enterobacteriaceae	Cronobacter	Cronobacter sakazakii	Complete	GZcsf-1	O1	MLST.Cronobacter_spp.256	genotype:ST256				Good	2018-12-19T00:00:00Z	30334728	PRJNA450456	SAMN08928172	GCA_003955925.1		CP028974,CP028975,CP028976	Guangdong Institute of Microbiology, Guangzhou city, China	Complete	PacBio	38.69x	HGAP v. HGAP.3	4908057	56.2956		4432028	82	7		4895	95.24	94.51	0.22	99.78		Brain abscess fluid
10	28141.7	Cronobacter sakazakii CFSAN068773	28141	131567;2;3379134;1224;1236;91347;543;413496;28141	cellular organisms;Bacteria;Pseudomonadati;Pseudomonadota;Gammaproteobacteria;Enterobacterales;Enterobacteriaceae;Cronobacter;Cronobacter sakazakii	Bacteria	Pseudomonadati	Pseudomonadota	Gammaproteobacteria	Enterobacterales	Enterobacteriaceae	Cronobacter	Cronobacter sakazakii	Complete	CFSAN068773		MLST.Cronobacter_spp.1					Good	2019-11-11T00:00:00Z		PRJNA541977	SAMN10574727	GCA_009648895.1		CP045778,CP045779,CP045780,CP045781	FDA Center for Food Safety and Applied Nutrition	Complete	Oxford Nanopore GridION, Illumina MiSeq	42, 15, 12, 123x	SPAdes, CANU v. 3.12.0, 1.7	4581781	56.7278	1	4408047	83	8		4436	95.3	94.76		99.78
11	28141.8	Cronobacter sakazakii 5563_17	28141	131567;2;3379134;1224;1236;91347;543;413496;28141	cellular organisms;Bacteria;Pseudomonadati;Pseudomonadota;Gammaproteobacteria;Enterobacterales;Enterobacteriaceae;Cronobacter;Cronobacter sakazakii	Bacteria	Pseudomonadati	Pseudomonadota	Gammaproteobacteria	Enterobacterales	Enterobacteriaceae	Cronobacter	Cronobacter sakazakii	Complete	5563_17		MLST.Cronobacter_spp.1					Good	2020-07-20T00:00:00Z		PRJNA645121	SAMN15493123	GCA_013425995.1		CP059045	National Medicines Institute	Complete	Illumina MiSeq; Oxford Nanopore MiniION	50.0x	Unicycler v. 0.4.7	4315383	56.9624	1	4315383	82	8		4098	95.3	94.88		99.78		blood
12	28141.9	Cronobacter sakazakii C767	28141	131567;2;3379134;1224;1236;91347;543;413496;28141	cellular organisms;Bacteria;Pseudomonadati;Pseudomonadota;Gammaproteobacteria;Enterobacterales;Enterobacteriaceae;Cronobacter;Cronobacter sakazakii	Bacteria	Pseudomonadati	Pseudomonadota	Gammaproteobacteria	Enterobacterales	Enterobacteriaceae	Cronobacter	Cronobacter sakazakii	Complete	C767		MLST.Cronobacter_spp.1					Good	2021-06-15T00:00:00Z		PRJNA399551	SAMN14112905	GCA_018884085.1		CP049147,CP049149,CP049148	Center for Genomic Sciences, National Autonomous University of Mexico (UNAM)	Complete	PacBio Sequel, Illumina HiSeq	281x	unicycler v. 3.11.0	4585350	56.6749	1	4344439	86	8		4458	95.36	94.76		99.78		Dyalisis liquid
13	28141.9	Cronobacter sakazakii C79	28141	131567;2;3379134;1224;1236;91347;543;413496;28141	cellular organisms;Bacteria;Pseudomonadati;Pseudomonadota;Gammaproteobacteria;Enterobacterales;Enterobacteriaceae;Cronobacter;Cronobacter sakazakii	Bacteria	Pseudomonadati	Pseudomonadota	Gammaproteobacteria	Enterobacterales	Enterobacteriaceae	Cronobacter	Cronobacter sakazakii	Complete	C79							Good	2021-06-15T00:00:00Z		PRJNA399551	SAMN14112906	GCA_018884105.1		CP049144,CP049146,CP049145	Center for Genomic Sciences, National Autonomous University of Mexico (UNAM)	Complete	PacBio Sequel, Illumina HiSeq	232x	unicycler v. 3.11.0	4501378	56.887	1	4359629	82	8		4355	95.36	95		99.78		Soja milk
14	28141.9	Cronobacter sakazakii C757	28141	131567;2;3379134;1224;1236;91347;543;413496;28141	cellular organisms;Bacteria;Pseudomonadati;Pseudomonadota;Gammaproteobacteria;Enterobacterales;Enterobacteriaceae;Cronobacter;Cronobacter sakazakii	Bacteria	Pseudomonadati	Pseudomonadota	Gammaproteobacteria	Enterobacterales	Enterobacteriaceae	Cronobacter	Cronobacter sakazakii	Complete	C757		MLST.Cronobacter_spp.1					Good	2021-06-15T00:00:00Z		PRJNA399551	SAMN14112904	GCA_018884145.1		CP049150,CP049153,CP049152,CP049151	Center for Genomic Sciences, National Autonomous University of Mexico (UNAM)	Complete	PacBio Sequel, Illumina HiSeq	156x	unicycler v. 3.11.0	4591950	56.6688	1	4344426	86	8		4467	95.36	94.7		99.78		Dyalisis liquid
15	28141.9	Cronobacter sakazakii C105731	28141	131567;2;3379134;1224;1236;91347;543;413496;28141	cellular organisms;Bacteria;Pseudomonadati;Pseudomonadota;Gammaproteobacteria;Enterobacterales;Enterobacteriaceae;Cronobacter;Cronobacter sakazakii	Bacteria	Pseudomonadati	Pseudomonadota	Gammaproteobacteria	Enterobacterales	Enterobacteriaceae	Cronobacter	Cronobacter sakazakii	Complete	C105731		MLST.Cronobacter_spp.281					Good	2021-06-15T00:00:00Z		PRJNA399551	SAMN14112903	GCA_018884125.1		CP049154,CP049155	Center for Genomic Sciences, National Autonomous University of Mexico (UNAM)	Complete	PacBio Sequel, Illumina HiSeq	174x	unicycler v. 3.11.0	4432553	56.9056	1	4331679	83	8		4265	95.3	94.76	0.11	99.78		Alfalfa sprouts
16	28141.9	Cronobacter sakazakii G4023	28141	131567;2;3379134;1224;1236;91347;543;413496;28141	cellular organisms;Bacteria;Pseudomonadati;Pseudomonadota;Gammaproteobacteria;Enterobacterales;Enterobacteriaceae;Cronobacter;Cronobacter sakazakii	Bacteria	Pseudomonadati	Pseudomonadota	Gammaproteobacteria	Enterobacterales	Enterobacteriaceae	Cronobacter	Cronobacter sakazakii	Complete	G4023		MLST.Cronobacter_spp.4					Good	2021-11-15T00:00:00Z		PRJNA508228	SAMN10518520	GCA_020869275.1		CP034340,CP034341,CP034342,CP034343	Nankai Universigy	Complete	PacBio RSII	100x	HGAP v. 3.0	4773132	56.6003	1	4380695	82	8		4818	95.24	94.45	0.66	99.78
17	290340	Cronobacter sakazakii ATCC BAA_894	290339	131567;2;3379134;1224;1236;91347;543;413496;28141;290339	cellular organisms;Bacteria;Pseudomonadati;Pseudomonadota;Gammaproteobacteria;Enterobacterales;Enterobacteriaceae;Cronobacter;Cronobacter sakazakii;Cronobacter sakazakii ATCC BAA-894	Bacteria	Pseudomonadati	Pseudomonadota	Gammaproteobacteria	Enterobacterales	Enterobacteriaceae	Cronobacter	Cronobacter sakazakii	Complete	ATCC BAA-895		MLST.Cronobacter_spp.1		ATCC BAA-894			Good	2007-08-28T00:00:00Z	20221447	PRJNA12720	SAMN02603913	GCA_000017665.1		CP000783,CP000785,CP000784	Genome Sequencing Center (GSC) at Washington University (WashU) School of Medicine	Complete				4530777	56.7	1	4368373	82	14		4069	99.9	99.9	1.1	100
18	956150	Cronobacter sakazakii SP291	956149	131567;2;3379134;1224;1236;91347;543;413496;28141;956149	cellular organisms;Bacteria;Pseudomonadati;Pseudomonadota;Gammaproteobacteria;Enterobacterales;Enterobacteriaceae;Cronobacter;Cronobacter sakazakii;Cronobacter sakazakii SP291	Bacteria	Pseudomonadati	Pseudomonadota	Gammaproteobacteria	Enterobacterales	Enterobacteriaceae	Cronobacter	Cronobacter sakazakii	Complete	Sp291		MLST.Cronobacter_spp.4					Good	2013-02-11T00:00:00Z		PRJNA62201	SAMN02604116	GCA_000339015.1		CP004091.1,CP004092.1,CP004093.1,CP004094.1	University College Dublin	Complete	Roche 454, Illumina	16X	Velvet v. 1.0.15, Newbler v. 2.6	4518784	56.8162	1	4344092	82	22		4208	99.6	98.4		99.6
[truncated: 18 more columns]

## Sheet: ANI statistics
Table S2: Average nucleotide identity (ANI) among the study isolates (n = 3) and the isolates downloaded from BV-BRC (n = 18) for pan-genome analysis.
Isolate ID	Assembly accession	GCA_000017665.1	GCA_000263215.1	GCA_000339015.1	GCA_000504545.1	GCA_003516125.3	GCA_003955925.1	GCA_009648895.1	GCA_013425995.1	GCA_018884085.1	GCA_018884105.1	GCA_018884125.1	GCA_018884145.1	GCA_020869275.1	GCA_022648965.1	GCA_023805435.1	GCA_025200595.1	GCA_025345525.1	GCA_025345545.1	S41_PIFM	S43_TF	S44_RUTF
Cronobacter sakazakii ATCC BAA_894	GCA_000017665.1	100	97.9589	97.9065	94.5763	97.9248	97.7336	99.9612	99.8504	99.8911	97.927	97.8904	99.8706	97.912	97.9995	97.9618	97.9013	97.798	97.9454	97.8084	97.9196	97.8153
Cronobacter sakazakii ES15	GCA_000263215.1	97.9589	100	97.8558	94.6317	97.9067	97.6548	97.9083	98.0564	97.9171	97.9509	97.9123	97.919	97.8034	97.9014	97.9461	97.9013	97.8285	97.893	97.7817	97.9406	97.7934
Cronobacter sakazakii SP291	GCA_000339015.1	97.9065	97.8558	100	94.5871	97.9491	97.9301	97.9316	97.9308	97.8801	97.839	98.0162	97.8661	99.8719	99.7199	97.9079	97.9723	97.8571	99.7294	97.825	97.9065	97.8792
Cronobacter sakazakii CMCC 45402	GCA_000504545.1	94.5763	94.6317	94.5871	100	94.5804	94.5267	94.6051	94.6221	94.5639	94.5584	94.6116	94.5506	94.4811	94.502	94.6095	94.5888	94.5433	94.5223	94.6423	94.5571	94.6321
Cronobacter sakazakii CS_931	GCA_003516125.3	97.9248	97.9067	97.9491	94.5804	100	97.8979	97.9361	97.9685	97.9432	97.8857	97.9664	97.9437	97.9865	97.987	97.9472	98.0541	97.9333	97.9884	97.9385	97.9418	97.8998
Cronobacter sakazakii GZcsf_1	GCA_003955925.1	97.7336	97.6548	97.9301	94.5267	97.8979	100	97.8022	97.8754	97.7901	97.7806	97.8617	97.8011	97.8808	97.9345	97.8385	97.9357	97.7806	97.725	97.7762	97.8882	97.8103
Cronobacter sakazakii CFSAN068773	GCA_009648895.1	99.9612	97.9083	97.9316	94.6051	97.9361	97.8022	100	99.8124	99.9035	97.8978	97.9575	99.8928	97.9403	97.9705	97.9251	97.8751	97.729	97.8769	97.8321	97.9155	97.8636
Cronobacter sakazakii 5563_17	GCA_013425995.1	99.8504	98.0564	97.9308	94.6221	97.9685	97.8754	99.8124	100	99.8482	97.9575	97.9859	99.8321	97.8729	97.9737	97.9222	97.9779	97.8448	97.9565	97.7755	97.9227	97.757
Cronobacter sakazakii C767	GCA_018884085.1	99.8911	97.9171	97.8801	94.5639	97.9432	97.7901	99.9035	99.8482	100	97.8948	97.7798	99.9993	97.9268	97.93	97.9574	97.9078	97.8215	97.9262	97.8002	97.8969	97.8224
Cronobacter sakazakii C79	GCA_018884105.1	97.927	97.9509	97.839	94.5584	97.8857	97.7806	97.8978	97.9575	97.8948	100	97.9339	97.8976	97.8402	97.962	97.8963	97.9236	97.9042	97.9323	97.7882	97.9784	97.7928
Cronobacter sakazakii C105731	GCA_018884125.1	97.8904	97.9123	98.0162	94.6116	97.9664	97.8617	97.9575	97.9859	97.7798	97.9339	100	97.768	97.9158	98.0276	98.0346	97.9601	98.0222	98.0653	97.7785	97.9984	97.7914
Cronobacter sakazakii C757	GCA_018884145.1	99.8706	97.919	97.8661	94.5506	97.9437	97.8011	99.8928	99.8321	99.9993	97.8976	97.768	100	97.876	97.998	97.9584	97.9106	97.7989	97.9101	97.7805	97.8973	97.8225
Cronobacter sakazakii G4023	GCA_020869275.1	97.912	97.8034	99.8719	94.4811	97.9865	97.8808	97.9403	97.8729	97.9268	97.8402	97.9158	97.876	100	99.6545	97.9665	97.8667	97.8128	99.6743	97.8118	97.9316	97.9039
Cronobacter sakazakii 70402496	GCA_022648965.1	97.9995	97.9014	99.7199	94.502	97.987	97.9345	97.9705	97.9737	97.93	97.962	98.0276	97.998	99.6545	100	97.9754	98.0044	97.9588	99.8787	97.8572	97.9728	97.8589
Cronobacter sakazakii JXES_28	GCA_023805435.1	97.9618	97.9461	97.9079	94.6095	97.9472	97.8385	97.9251	97.9222	97.9574	97.8963	98.0346	97.9584	97.9665	97.9754	100	98.0068	97.9214	98.0034	97.9037	98.0236	97.8996
Cronobacter sakazakii USDA_ARS_USMARC_54664	GCA_025200595.1	97.9013	97.9013	97.9723	94.5888	98.0541	97.9357	97.8751	97.9779	97.9078	97.9236	97.9601	97.9106	97.8667	98.0044	98.0068	100	97.9321	97.9647	97.8444	97.9689	97.8505
Cronobacter sakazakii Crono_589	GCA_025345525.1	97.798	97.8285	97.8571	94.5433	97.9333	97.7806	97.729	97.8448	97.8215	97.9042	98.0222	97.7989	97.8128	97.9588	97.9214	97.9321	100	97.9674	97.6621	97.9043	97.6851
Cronobacter sakazakii Crono_684	GCA_025345545.1	97.9454	97.893	99.7294	94.5223	97.9884	97.725	97.8769	97.9565	97.9262	97.9323	98.0653	97.9101	99.6743	99.8787	98.0034	97.9647	97.9674	100	97.8101	97.963	97.839
S41 PIFM		97.8084	97.7817	97.825	94.6423	97.9385	97.7762	97.8321	97.7755	97.8002	97.7882	97.7785	97.7805	97.8118	97.8572	97.9037	97.8444	97.6621	97.8101	100	97.8295	99.961
S43 TF		97.9196	97.9406	97.9065	94.5571	97.9418	97.8882	97.9155	97.9227	97.8969	97.9784	97.9984	97.8973	97.9316	97.9728	98.0236	97.9689	97.9043	97.963	97.8295	100	97.8388
S44 RUTF		97.8153	97.7934	97.8792	94.6321	97.8998	97.8103	97.8636	97.757	97.8224	97.7928	97.7914	97.8225	97.9039	97.8589	97.8996	97.8505	97.6851	97.839	99.961	97.8388	100

## Sheet: AMR genes
Table S3: Antimicrobial resistance (AMR) genes identified in the study genomes using CARD.
Serial	Isolate ID	RGI criteria	ARO term	SNP	Detection criteria	AMR gene family	Drug class	Resistance mechanism	% identity of resistance mechanism	% length of reference sequence	AST source
1	S44 RUTF	Strict	adeF		Protein homolog model	Resistance-nodulation-cell division (RND) antibiotic efflux pump	Fluoroquinolone antibiotic, tetracycline antibiotic	Antibiotic efflux	42.01	98.11
2	S44 RUTF	Strict	CRP		Protein homolog model	Resistance-nodulation-cell division (RND) antibiotic efflux pump	Macrolide antibiotic, fluoroquinolone antibiotic, penicillin beta-lactam	Antibiotic efflux	99.05	100
3	S44 RUTF	Strict	CSA-1		Protein homolog model	CSA beta-lactamase	Cephalosporin	Antibiotic inactivation	98.4	100
4	S44 RUTF	Strict	emrB		Protein homolog model	Major facilitator superfamily (MFS) antibiotic efflux pump	Fluoroquinolone antibiotic	Antibiotic efflux	92.77	100
5	S44 RUTF	Strict	emrR		Protein homolog model	Major facilitator superfamily (MFS) antibiotic efflux pump	Fluoroquinolone antibiotic	Antibiotic efflux	89.71	100
6	S44 RUTF	Strict	Escherichia coli AcrAB-TolC with MarR mutations conferring resistance to ciprofloxacin and tetracycline	S3N	Protein overexpression model	Resistance-nodulation-cell division (RND) antibiotic efflux pump	Fluoroquinolone antibiotic, cephalosporin, glycylcycline, penicillin beta-lactam, tetracycline antibiotic, rifamycin antibiotic, phenicol antibiotic, disinfecting agents and antiseptics	Antibiotic target alteration, antibiotic efflux	86.81	100.69	Curated-R
7	S44 RUTF	Strict	Escherichia coli EF-Tu mutants conferring resistance to Pulvomycin	R234F	Protein variant model	Elfamycin resistant EF-Tu	Elfamycin antibiotic	Antibiotic target alteration	98.36	89.24	Curated-R
8	S44 RUTF	Strict	FosA8		Protein homolog model	Fosfomycin thiol transferase	Phosphonic acid antibiotic	Antibiotic inactivation	61.03	95.74
9	S44 RUTF	Strict	H-NS		Protein homolog model	Major facilitator superfamily (MFS) antibiotic efflux pump, resistance-nodulation-cell division (RND) antibiotic efflux pump	Macrolide antibiotic, fluoroquinolone antibiotic, cephalosporin, penicillin beta-lactam, tetracycline antibiotic	Antibiotic efflux	91.91	100
10	S44 RUTF	Strict	Haemophilus influenzae PBP3 conferring resistance to beta-lactam antibiotics	D350N, S357N	Protein variant model	Penicillin-binding protein mutations conferring resistance to beta-lactam antibiotics	Cephalosporin, penicillin beta-lactam	Antibiotic target alteration	52.22	96.39	Curated-R
11	S44 RUTF	Strict	Klebsiella pneumoniae KpnE		Protein homolog model	Small multidrug resistance (SMR) antibiotic efflux pump	Macrolide antibiotic, aminoglycoside antibiotic, cephalosporin, tetracycline antibiotic, peptide antibiotic, rifamycin antibiotic, disinfecting agents and antiseptics	Antibiotic efflux	69.75	99.17
12	S44 RUTF	Strict	Klebsiella pneumoniae KpnF		Protein homolog model	Small multidrug resistance (SMR) antibiotic efflux pump	Macrolide antibiotic, aminoglycoside antibiotic, cephalosporin, tetracycline antibiotic, peptide antibiotic, rifamycin antibiotic, disinfecting agents and antiseptics	Antibiotic efflux	74.31	100
13	S44 RUTF	Strict	marA		Protein homolog model	Resistance-nodulation-cell division (RND) antibiotic efflux pump, General Bacterial Porin with reduced permeability to beta-lactams	Fluoroquinolone antibiotic, monobactam, carbapenem, cephalosporin, glycylcycline, penicillin beta-lactam, tetracycline antibiotic, rifamycin antibiotic, phenicol antibiotic, disinfecting agents and antiseptics	Antibiotic efflux, reduced permeability to antibiotic	89.52	97.64
14	S44 RUTF	Strict	msbA		Protein homolog model	ATP-binding cassette (ABC) antibiotic efflux pump	Nitroimidazole antibiotic	Antibiotic efflux	92.78	100
15	S44 RUTF	Strict	qacJ		Protein homolog model	Small multidrug resistance (SMR) antibiotic efflux pump	Disinfecting agents and antiseptics	Antibiotic efflux	44.66	101.87
16	S44 RUTF	Strict	rsmA		Protein homolog model	Resistance-nodulation-cell division (RND) antibiotic efflux pump	Fluoroquinolone antibiotic, diaminopyrimidine antibiotic, phenicol antibiotic	Antibiotic efflux	85.25	100
17	S44 RUTF	Strict	Shigella flexneri acrA		Protein homolog model	Resistance-nodulation-cell division (RND) antibiotic efflux pump	Fluoroquinolone antibiotic, cephalosporin, glycylcycline, penicillin beta-lactam, tetracycline antibiotic, rifamycin antibiotic, phenicol antibiotic, disinfecting agents and antiseptics	Antibiotic efflux	84.62	101.01
18	S44 RUTF	Strict	vanG		Protein homolog model	Glycopeptide resistance gene cluster, Van ligase	Glycopeptide antibiotic	Antibiotic target alteration	37.4	104.87
19	S41 PIFM	Strict	Klebsiella pneumoniae KpnF		Protein homolog model	Small multidrug resistance (SMR) antibiotic efflux pump	Macrolide antibiotic, aminoglycoside antibiotic, cephalosporin, tetracycline antibiotic, peptide antibiotic, rifamycin antibiotic, disinfecting agents and antiseptics	Antibiotic efflux	74.31	100
20	S41 PIFM	Strict	Klebsiella pneumoniae KpnE		Protein homolog model	Small multidrug resistance (SMR) antibiotic efflux pump	Macrolide antibiotic, aminoglycoside antibiotic, cephalosporin, tetracycline antibiotic, peptide antibiotic, rifamycin antibiotic, disinfecting agents and antiseptics	Antibiotic efflux	69.75	99.17
21	S41 PIFM	Strict	adeF		Protein homolog model	Resistance-nodulation-cell division (RND) antibiotic efflux pump	Fluoroquinolone antibiotic, tetracycline antibiotic	Antibiotic efflux	41.51	98.02
22	S41 PIFM	Strict	adeF		Protein homolog model	Resistance-nodulation-cell division (RND) antibiotic efflux pump	Fluoroquinolone antibiotic, tetracycline antibiotic	Antibiotic efflux	42.01	98.11
23	S41 PIFM	Strict	msbA		Protein homolog model	ATP-binding cassette (ABC) antibiotic efflux pump	Nitroimidazole antibiotic	Antibiotic efflux	92.78	100
24	S41 PIFM	Strict	FosA8		Protein homolog model	Fosfomycin thiol transferase	Phosphonic acid antibiotic	Antibiotic inactivation	61.03	95.74
25	S41 PIFM	Strict	CSA-1		Protein homolog model	CSA beta-lactamase	Cephalosporin	Antibiotic inactivation	98.4	100
26	S41 PIFM	Strict	qacJ		Protein homolog model	Small multidrug resistance (SMR) antibiotic efflux pump	Disinfecting agents and antiseptics	Antibiotic efflux	44.66	101.87
27	S41 PIFM	Strict	CRP		Protein homolog model	Resistance-nodulation-cell division (RND) antibiotic efflux pump	Macrolide antibiotic, fluoroquinolone antibiotic, penicillin beta-lactam	Antibiotic efflux	99.05	100
28	S41 PIFM	Strict	H-NS		Protein homolog model	Major facilitator superfamily (MFS) antibiotic efflux pump, resistance-nodulation-cell division (RND) antibiotic efflux pump	Macrolide antibiotic, fluoroquinolone antibiotic, cephalosporin, penicillin beta-lactam, tetracycline antibiotic	Antibiotic efflux	91.91	100
29	S41 PIFM	Strict	vanG		Protein homolog model	Glycopeptide resistance gene cluster, Van ligase	Glycopeptide antibiotic	Antibiotic target alteration	37.4	104.87
30	S41 PIFM	Strict	emrR		Protein homolog model	Major facilitator superfamily (MFS) antibiotic efflux pump	Fluoroquinolone antibiotic	Antibiotic efflux	89.71	100
31	S41 PIFM	Strict	emrB		Protein homolog model	Major facilitator superfamily (MFS) antibiotic efflux pump	Fluoroquinolone antibiotic	Antibiotic efflux	92.77	100
32	S41 PIFM	Strict	marA		Protein homolog model	Resistance-nodulation-cell division (RND) antibiotic efflux pump, General Bacterial Porin with reduced permeability to beta-lactams	Fluoroquinolone antibiotic, monobactam, carbapenem, cephalosporin, glycylcycline, penicillin beta-lactam, tetracycline antibiotic, rifamycin antibiotic, phenicol antibiotic, disinfecting agents and antiseptics	Antibiotic efflux, reduced permeability to antibiotic	89.52	97.64
33	S41 PIFM	Strict	Shigella flexneri acrA		Protein homolog model	Resistance-nodulation-cell division (RND) antibiotic efflux pump	Fluoroquinolone antibiotic, cephalosporin, glycylcycline, penicillin beta-lactam, tetracycline antibiotic, rifamycin antibiotic, phenicol antibiotic, disinfecting agents and antiseptics	Antibiotic efflux	84.62	101.01
34	S41 PIFM	Strict	rsmA		Protein homolog model	Resistance-nodulation-cell division (RND) antibiotic efflux pump	Fluoroquinolone antibiotic, diaminopyrimidine antibiotic, phenicol antibiotic	Antibiotic efflux	85.25	100
35	S41 PIFM	Strict	Haemophilus influenzae PBP3 conferring resistance to beta-lactam antibiotics	D350N, S357N	Protein variant model	Penicillin-binding protein mutations conferring resistance to beta-lactam antibiotics	Cephalosporin, penicillin beta-lactam	Antibiotic target alteration	52.22	96.39	Curated-R
36	S41 PIFM	Strict	Escherichia coli EF-Tu mutants conferring resistance to Pulvomycin	R234F	Protein variant model	Elfamycin resistant EF-Tu	Elfamycin antibiotic	Antibiotic target alteration	98.36	89.24	Curated-R
37	S41 PIFM	Strict	Escherichia coli AcrAB-TolC with MarR mutations conferring resistance to ciprofloxacin and tetracycline	S3N	Protein overexpression model	Resistance-nodulation-cell division (RND) antibiotic efflux pump	Fluoroquinolone antibiotic, cephalosporin, glycylcycline, penicillin beta-lactam, tetracycline antibiotic, rifamycin antibiotic, phenicol antibiotic, disinfecting agents and antiseptics	Antibiotic target alteration, antibiotic efflux	86.81	100.69	Curated-R
38	S43 TF	Strict	msbA		Protein homolog model	ATP-binding cassette (ABC) antibiotic efflux pump	Nitroimidazole antibiotic	Antibiotic efflux	92.78	100
39	S43 TF	Strict	qacG		Protein homolog model	Small multidrug resistance (SMR) antibiotic efflux pump	Disinfecting agents and antiseptics	Antibiotic efflux	42.45	101.87
40	S43 TF	Strict	marA		Protein homolog model	Resistance-nodulation-cell division (RND) antibiotic efflux pump, General Bacterial Porin with reduced permeability to beta-lactams	Fluoroquinolone antibiotic, monobactam, carbapenem, cephalosporin, glycylcycline, penicillin beta-lactam, tetracycline antibiotic, rifamycin antibiotic, phenicol antibiotic, disinfecting agents and antiseptics	Antibiotic efflux, reduced permeability to antibiotic	89.52	97.64
41	S43 TF	Strict	Klebsiella pneumoniae KpnF		Protein homolog model	Small multidrug resistance (SMR) antibiotic efflux pump	Macrolide antibiotic, aminoglycoside antibiotic, cephalosporin, tetracycline antibiotic, peptide antibiotic, rifamycin antibiotic, disinfecting agents and antiseptics	Antibiotic efflux	74.31	100
42	S43 TF	Strict	Klebsiella pneumoniae KpnE		Protein homolog model	Small multidrug resistance (SMR) antibiotic efflux pump	Macrolide antibiotic, aminoglycoside antibiotic, cephalosporin, tetracycline antibiotic, peptide antibiotic, rifamycin antibiotic, disinfecting agents and antiseptics	Antibiotic efflux	68.91	99.17
43	S43 TF	Strict	FosA8		Protein homolog model	Fosfomycin thiol transferase	Phosphonic acid antibiotic	Antibiotic inactivation	61.03	96.45
44	S43 TF	Strict	H-NS		Protein homolog model	Major facilitator superfamily (MFS) antibiotic efflux pump, resistance-nodulation-cell division (RND) antibiotic efflux pump	Macrolide antibiotic, fluoroquinolone antibiotic, cephalosporin, penicillin beta-lactam, tetracycline antibiotic	Antibiotic efflux	91.91	100
45	S43 TF	Strict	CRP		Protein homolog model	Resistance-nodulation-cell division (RND) antibiotic efflux pump	Macrolide antibiotic, fluoroquinolone antibiotic, penicillin beta-lactam	Antibiotic efflux	99.05	100
46	S43 TF	Strict	vanG		Protein homolog model	Glycopeptide resistance gene cluster, Van ligase	Glycopeptide antibiotic	Antibiotic target alteration	37.4	104.87
47	S43 TF	Strict	adeF		Protein homolog model	Resistance-nodulation-cell division (RND) antibiotic efflux pump	Fluoroquinolone antibiotic, tetracycline antibiotic	Antibiotic efflux	41.6	98.02
48	S43 TF	Strict	Shigella flexneri acrA		Protein homolog model	Resistance-nodulation-cell division (RND) antibiotic efflux pump	Fluoroquinolone antibiotic, cephalosporin, glycylcycline, penicillin beta-lactam, tetracycline antibiotic, rifamycin antibiotic, phenicol antibiotic, disinfecting agents and antiseptics	Antibiotic efflux	84.62	101.01
49	S43 TF	Strict	adeF		Protein homolog model	Resistance-nodulation-cell division (RND) antibiotic efflux pump	Fluoroquinolone antibiotic, tetracycline antibiotic	Antibiotic efflux	42.2	98.11
50	S43 TF	Strict	emrB		Protein homolog model	Major facilitator superfamily (MFS) antibiotic efflux pump	Fluoroquinolone antibiotic	Antibiotic efflux	92.38	100
51	S43 TF	Strict	emrR		Protein homolog model	Major facilitator superfamily (MFS) antibiotic efflux pump	Fluoroquinolone antibiotic	Antibiotic efflux	89.71	100
52	S43 TF	Strict	rsmA		Protein homolog model	Resistance-nodulation-cell division (RND) antibiotic efflux pump	Fluoroquinolone antibiotic, diaminopyrimidine antibiotic, phenicol antibiotic	Antibiotic efflux	85.25	100
53	S43 TF	Strict	Haemophilus influenzae PBP3 conferring resistance to beta-lactam antibiotics	D350N, S357N	Protein variant model	Penicillin-binding protein mutations conferring resistance to beta-lactam antibiotics	Cephalosporin, penicillin beta-lactam	Antibiotic target alteration	52.22	96.39	Curated-R
54	S43 TF	Strict	Escherichia coli EF-Tu mutants conferring resistance to Pulvomycin	R234F	Protein variant model	Elfamycin resistant EF-Tu	Elfamycin antibiotic	Antibiotic target alteration	98.37	89.73	Curated-R
55	S43 TF	Strict	Escherichia coli AcrAB-TolC with MarR mutations conferring resistance to ciprofloxacin and tetracycline	S3N	Protein overexpression model	Resistance-nodulation-cell division (RND) antibiotic efflux pump	Fluoroquinolone antibiotic, cephalosporin, glycylcycline, penicillin beta-lactam, tetracycline antibiotic, rifamycin antibiotic, phenicol antibiotic, disinfecting agents and antiseptics	Antibiotic target alteration, antibiotic efflux	86.81	113.19	Curated-R

## Sheet: PathogenFinder
Table S4: Overview of the outcome of the study isolates using PathogenFinder.
Serial	Feature	S44 RUTF	S41 PIFM	S43 TF
1	Probability of being a human pathogen	0.802	0.799	0.826
2	Input proteome coverage (%)	3.49	3.54	3.41
3	Matched Pathogenic Families	119	121	123
4	Matched Not Pathogenic Families	22	23	16
5	Sequences	4041	4070	4077
6	Total base pair (bp)	1271318	1263880	1300378
7	Longest sequence	2168	2168	3957
8	Shortest sequence	30	30	30
9	Average sequence length	314	310	318

## Sheet: Prophage regions
Table S5: Prophage regions identified in the study genomes using PHASTEST.
Serial	Isolate ID	Region	Sequence	Region length	Completeness	Score	Total proteins	Region position	Most common phage	Phage name	GC %
1	S44 RUTF	1	NODE_3_length_156188_cov_17.352871	21.4Kb	Incomplete	50	10	39941-61362 info_outline	PHAGE_Escher_P2_NC_041848(2)	Escherichia phage P2 (NC_041848)	0.5411
2	S44 RUTF	2	NODE_10_length_120762_cov_29.146621	16.3Kb	Intact	110	22	18344-34646 info_outline	PHAGE_Entero_SfI_NC_027339(3)	Enterobacteria phage SfI (NC_027339)	0.4917
3	S44 RUTF	3	NODE_12_length_115125_cov_14.268019	23.4Kb	Questionable	90	18	63861-87289 info_outline	PHAGE_Entero_mEp235_NC_019708(4)	Enterobacteria phage mEp235 (NC_019708)	0.568
4	S44 RUTF	4	NODE_15_length_88572_cov_14.242545	56.5Kb	Intact	130	58	3134-59634 info_outline	PHAGE_Entero_Tyrion_NC_031077(31)	Enterobacter phage Tyrion (NC_031077)	0.5556
5	S44 RUTF	5	NODE_19_length_71621_cov_15.308985	26.4Kb	Intact	150	35	161-26568 info_outline	PHAGE_Salmon_118970_sal3_NC_031940(19)	Salmonella phage 118970_sal3 (NC_031940)	0.5348
6	S41 PIFM	1	NODE_7_length_92641_cov_12.126561	53.7Kb	Intact	130	53	38286-91993 info_outline	PHAGE_Entero_Tyrion_NC_031077(31)	Enterobacter phage Tyrion (NC_031077)	0.551
7	S41 PIFM	2	NODE_11_length_84384_cov_15.363362	20.4Kb	Incomplete	50	10	14207-34617 info_outline	PHAGE_Escher_P2_NC_041848(2)	Escherichia phage P2 (NC_041848)	0.545
8	S41 PIFM	3	NODE_14_length_81640_cov_18.567586	16.3Kb	Intact	110	22	13642-29944 info_outline	PHAGE_Entero_SfI_NC_027339(3)	Enterobacteria phage SfI (NC_027339)	0.4917
9	S41 PIFM	4	NODE_34_length_44637_cov_15.300808	26.8Kb	Intact	150	38	322-27148 info_outline	PHAGE_Salmon_118970_sal3_NC_031940(20)	Salmonella phage 118970_sal3 (NC_031940)	0.5344
10	S41 PIFM	5	NODE_41_length_36644_cov_12.910985	23.5Kb	Questionable	90	17	6527-30039 info_outline	PHAGE_Entero_mEp235_NC_019708(4)	Enterobacteria phage mEp235 (NC_019708)	0.5682
11	S43 TF	1	NODE_4_length_318553_cov_63.267675	60.3Kb	Intact	150	53	117208-177509 info_outline	PHAGE_Salmon_118970_sal3_NC_031940(21)	Salmonella phage 118970_sal3 (NC_031940)	0.5234
12	S43 TF	2	NODE_10_length_166511_cov_71.557032	9.1Kb	Incomplete	60	10	120272-129410 info_outline	PHAGE_Cronob_ENT47670_NC_019927(3)	Cronobacter phage ENT47670 (NC_019927)	0.4573
13	S43 TF	3	NODE_20_length_37398_cov_16.481391	36.7Kb	Incomplete	50	56	369-37121 info_outline	PHAGE_Salmon_SSU5_NC_018843(36)	Salmonella phage SSU5 (NC_018843)	0.4954
14	S43 TF	4	NODE_22_length_27776_cov_16.270443	25.4Kb	Incomplete	30	35	1486-26885 info_outline	PHAGE_Salmon_SSU5_NC_018843(27)	Salmonella phage SSU5 (NC_018843)	0.4866
Here, yellow color indicates those prophages that were transferred through plasmids.

## Sheet: Plasmids
Table S6: Plasmid regions identified in the study genomes using PlasmidFinder in ABRicate.
Serial	Isolate ID	Sequence	Start	End	Strand	Gene	Coverage	Gaps	%Coverage	%Identity	Database	Accession	Product
1	S44 RUTF	NODE_106_length_529_cov_692.172566	13	143	(-)	ColRNAI_1	1-130/130	2025-01-01	100	84.73	PlasmidFinder	DQ298019	ColRNAI_1 (DQ298019)
2	S44 RUTF	NODE_55_length_23942_cov_8.973727	10418	11224	(+)	IncFIB(pCTU1)_1_pCTU1	3-809/809	0/0	99.75	88.97	PlasmidFinder	FN543094	IncFIB(pCTU1)_1_pCTU1 (FN543094)
3	S44 RUTF	NODE_58_length_23081_cov_131.153886	5347	6096	(+)	pESA2_1	1-750/750	0/0	100	97.73	PlasmidFinder	CP000784	pESA2_1 (CP000784)
4	S44 RUTF	NODE_58_length_23081_cov_131.153886	11863	12439	(+)	IncFII(pCTU2)_1_pCTU2	1-577/577	0/0	100	100	PlasmidFinder	FN543095	IncFII(pCTU2)_1_pCTU2 (FN543095)
5	S44 RUTF	NODE_99_length_776_cov_437.919886	280	562	(-)	Col440II_1	2-281/282	2025-01-03	99.29	84.45	PlasmidFinder	CP023921.1	Col440II_1 (CP023921.1)
6	S41 PIFM	NODE_126_length_3698_cov_448.126484	772	1054	(+)	Col440II_1	2-281/282	2025-01-03	99.29	84.45	PlasmidFinder	CP023921.1	Col440II_1__CP023921.1
7	S41 PIFM	NODE_126_length_3698_cov_448.126484	1682	1795	(+)	Col440I_1	1-114/114	0/0	100	91.23	PlasmidFinder	CP023920.1	Col440I_1 (CP023920.1)
8	S41 PIFM	NODE_64_length_23081_cov_112.179925	5347	6096	(+)	pESA2_1	1-750/750	0/0	100	97.73	PlasmidFinder	CP000784	pESA2_1__CP000784
9	S41 PIFM	NODE_64_length_23081_cov_112.179925	11863	12439	(+)	IncFII(pCTU2)_1_pCTU2	1-577/577	0/0	100	100	PlasmidFinder	FN543095	IncFII(pCTU2)_1_pCTU2_FN543095
10	S41 PIFM	NODE_74_length_17480_cov_7.753491	12152	12958	(+)	IncFIB(pCTU1)_1_pCTU1	3-809/809	0/0	99.75	88.97	PlasmidFinder	FN543094	IncFIB(pCTU1)_1_pCTU1_FN543094
11	S43 TF	NODE_1_length_981491_cov_60.000702	680643	681451	(+)	IncFIB(pCTU1)_1_pCTU1	1-809/809	0/0	100	89.12	PlasmidFinder	FN543094	IncFIB(pCTU1)_1_pCTU1_FN543094

## Sheet: MGEs
Table S7: Mobile genetic element (MGE) detected in S43 TF.
Name	ISKpn34
Family	IS3
Group	IS407
Type	Insertion sequence
Reference db	isfinder
Accession	CP008932
Position in contig	1-1221
Strand	Reverse
Read depth	151.72
Alignment coverage	100%; 1221 / 1221
Sequence identity	0.991
Num substitutions	11
E-value	0
*Found in plasmid

## Sheet: Sheet1
					Table S8: CRISPR systems identified in the study genomes using CRISPRCasFinder.
					Isolate ID	Type	Sequence ID	Cas-type/subtype	Gene status	System	Type	Begin	End	Strand	Other_information	Summary
					S44 RUTF	CAS-TypeIE (UserReplicon_CAS-TypeIE_1)	NODE_11_length_117189_cov_16_428120_7	cas2_TypeIE	mandatory	CAS-TypeIE	CDS	5348	5641	-	ID=1_7;partial=00;start_type=ATG;rbs_motif=AGGAG;rbs_spacer=5-10bp;gc_cont=0.571;conf=100.00;score=62.01;cscore=41.71;sscore=20.30;rscore=15.05;uscore=-2.17;tscore=3.97;	####Summary system CAS-TypeIE:begin=5348;end=13724:{sequenceID=NODE_11_length_117189_cov_16_428120} : [cas2_TypeIE (5348,5641,-); cas1_TypeIE (5641,6510,-); cas6_TypeIE (6600,7199,-); cas5_TypeIE (7186,7860,-); cas7_TypeIE (7862,9085,-); cse1_TypeIE (9566,11083,-); cas3_TypeI (11064,13724,-)]
							NODE_11_length_117189_cov_16_428120_8	cas1_TypeIE	mandatory	CAS-TypeIE	CDS	5641	6510	-	ID=1_8;partial=00;start_type=ATG;rbs_motif=GGA/GAG/AGG;rbs_spacer=5-10bp;gc_cont=0.501;conf=99.07;score=20.30;cscore=10.88;sscore=9.41;rscore=3.49;uscore=1.96;tscore=3.97;
							NODE_11_length_117189_cov_16_428120_9	cas6_TypeIE	mandatory	CAS-TypeIE	CDS	6600	7199	-	ID=1_9;partial=00;start_type=GTG;rbs_motif=GGAG/GAGG;rbs_spacer=5-10bp;gc_cont=0.490;conf=99.76;score=26.18;cscore=15.54;sscore=10.64;rscore=10.51;uscore=4.76;tscore=-5.81;
							NODE_11_length_117189_cov_16_428120_10	cas5_TypeIE	mandatory	CAS-TypeIE	CDS	7186	7860	-	ID=1_10;partial=00;start_type=ATG;rbs_motif=GGAG/GAGG;rbs_spacer=5-10bp;gc_cont=0.535;conf=99.79;score=26.85;cscore=7.88;sscore=18.98;rscore=10.51;uscore=3.24;tscore=3.97;
							NODE_11_length_117189_cov_16_428120_11	cas7_TypeIE	mandatory	CAS-TypeIE	CDS	7862	9085	-	ID=1_11;partial=00;start_type=ATG;rbs_motif=AGGA;rbs_spacer=5-10bp;gc_cont=0.425;conf=99.98;score=37.60;cscore=18.35;sscore=19.25;rscore=10.59;uscore=5.35;tscore=3.97;
							NODE_11_length_117189_cov_16_428120_13	cse1_TypeIE	mandatory	CAS-TypeIE	CDS	9566	11083	-	ID=1_13;partial=00;start_type=ATG;rbs_motif=GGAG/GAGG;rbs_spacer=5-10bp;gc_cont=0.466;conf=99.98;score=38.20;cscore=23.47;sscore=14.73;rscore=10.51;uscore=0.26;tscore=3.97;
							NODE_11_length_117189_cov_16_428120_14	cas3_TypeI	accessory	CAS	CDS	11064	13724	-	ID=1_14;partial=00;start_type=ATG;rbs_motif=GGA/GAG/AGG;rbs_spacer=5-10bp;gc_cont=0.459;conf=100.00;score=56.27;cscore=45.03;sscore=11.24;rscore=3.49;uscore=4.44;tscore=3.97;
						CAS (CAS_putative)	NODE_23_length_65179_cov_23_055605_23	cas3_TypeI	forbidden	CAS	CDS	18261	20342	#ERROR!	ID=1_23;partial=00;start_type=ATG;rbs_motif=GGAG/GAGG;rbs_spacer=5-10bp;gc_cont=0.585;conf=99.99;score=295.20;cscore=281.98;sscore=13.22;rscore=11.19;uscore=-3.16;tscore=3.95;	####Summary system CAS:begin=18261;end=20342:{sequenceID=NODE_23_length_65179_cov_23_055605} : [cas3_TypeI (18261,20342,+); cas3_TypeI (18261,20342,+)]
							NODE_23_length_65179_cov_23_055605_23	cas3_TypeI	forbidden	CAS	CDS	18261	20342	#ERROR!	ID=1_23;partial=00;start_type=ATG;rbs_motif=GGAG/GAGG;rbs_spacer=5-10bp;gc_cont=0.585;conf=99.99;score=295.20;cscore=281.98;sscore=13.22;rscore=11.19;uscore=-3.16;tscore=3.95;
						CAS (CAS_putative)	NODE_24_length_65046_cov_14_875741_14	cas3_TypeI	forbidden	CAS	CDS	13564	14898	-	ID=1_14;partial=00;start_type=ATG;rbs_motif=GGAG/GAGG;rbs_spacer=5-10bp;gc_cont=0.578;conf=99.99;score=223.01;cscore=210.04;sscore=12.97;rscore=11.19;uscore=-1.52;tscore=3.95;	####Summary system CAS:begin=13564;end=14898:{sequenceID=NODE_24_length_65046_cov_14_875741} : [cas3_TypeI (13564,14898,-); cas3_TypeI (13564,14898,-)]
							NODE_24_length_65046_cov_14_875741_14	cas3_TypeI	forbidden	CAS	CDS	13564	14898	-	ID=1_14;partial=00;start_type=ATG;rbs_motif=GGAG/GAGG;rbs_spacer=5-10bp;gc_cont=0.578;conf=99.99;score=223.01;cscore=210.04;sscore=12.97;rscore=11.19;uscore=-1.52;tscore=3.95;
						CAS (CAS_putative)	NODE_60_length_21574_cov_19_717589_9	cas3_TypeI	forbidden	CAS	CDS	10450	12342	#ERROR!	ID=1_9;partial=00;start_type=ATG;rbs_motif=AGGA/GGAG/GAGG;rbs_spacer=11-12bp;gc_cont=0.598;conf=99.99;score=350.53;cscore=341.31;sscore=9.22;rscore=4.46;uscore=1.46;tscore=3.95;	####Summary system CAS:begin=10450;end=12342:{sequenceID=NODE_60_length_21574_cov_19_717589} : [cas3_TypeI (10450,12342,+); cas3_TypeI (10450,12342,+)]
							NODE_60_length_21574_cov_19_717589_9	cas3_TypeI	forbidden	CAS	CDS	10450	12342	#ERROR!	ID=1_9;partial=00;start_type=ATG;rbs_motif=AGGA/GGAG/GAGG;rbs_spacer=11-12bp;gc_cont=0.598;conf=99.99;score=350.53;cscore=341.31;sscore=9.22;rscore=4.46;uscore=1.46;tscore=3.95;
					S41 PIFM	CAS (CAS_putative)	NODE_13_length_82432_cov_14_500334_66	cas2_TypeIE	forbidden	CAS-TypeIE	CDS	72399	72692	#ERROR!	ID=1_66;partial=00;start_type=ATG;rbs_motif=AGGAG;rbs_spacer=5-10bp;gc_cont=0.571;conf=100.00;score=46.91;cscore=26.84;sscore=20.07;rscore=14.84;uscore=-3.56;tscore=3.95;	####Summary system CAS:begin=64316;end=72692:{sequenceID=NODE_13_length_82432_cov_14_500334} : [cas2_TypeIE (72399,72692,+); cas3_TypeI (64316,66976,+); cas3_TypeI (64316,66976,+); cas5_TypeIE (70180,70854,+); cas6_TypeIE (70841,71440,+); cas7_TypeIE (68955,70178,+); cse1_TypeIE (66957,68474,+); cse2_TypeIE (68464,68937,+)]
							NODE_13_length_82432_cov_14_500334_59	cas3_TypeI	forbidden	CAS	CDS	64316	66976	#ERROR!	ID=1_59;partial=00;start_type=ATG;rbs_motif=GGA/GAG/AGG;rbs_spacer=5-10bp;gc_cont=0.459;conf=100.00;score=139.59;cscore=129.87;sscore=9.72;rscore=2.79;uscore=2.98;tscore=3.95;
							NODE_13_length_82432_cov_14_500334_59	cas3_TypeI	forbidden	CAS	CDS	64316	66976	#ERROR!	ID=1_59;partial=00;start_type=ATG;rbs_motif=GGA/GAG/AGG;rbs_spacer=5-10bp;gc_cont=0.459;conf=100.00;score=139.59;cscore=129.87;sscore=9.72;rscore=2.79;uscore=2.98;tscore=3.95;
							NODE_13_length_82432_cov_14_500334_63	cas5_TypeIE	forbidden	CAS-TypeIE	CDS	70180	70854	#ERROR!	ID=1_63;partial=00;start_type=ATG;rbs_motif=GGAG/GAGG;rbs_spacer=5-10bp;gc_cont=0.533;conf=100.00;score=67.55;cscore=50.01;sscore=17.53;rscore=11.19;uscore=1.13;tscore=3.95;
							NODE_13_length_82432_cov_14_500334_64	cas6_TypeIE	forbidden	CAS-TypeIE	CDS	70841	71440	#ERROR!	ID=1_64;partial=00;start_type=GTG;rbs_motif=GGAGG;rbs_spacer=5-10bp;gc_cont=0.490;conf=99.99;score=38.83;cscore=31.11;sscore=7.72;rscore=12.68;uscore=0.48;tscore=-6.63;
							NODE_13_length_82432_cov_14_500334_62	cas7_TypeIE	forbidden	CAS-TypeIE	CDS	68955	70178	#ERROR!	ID=1_62;partial=00;start_type=ATG;rbs_motif=AGGA;rbs_spacer=5-10bp;gc_cont=0.426;conf=100.00;score=108.21;cscore=89.53;sscore=18.69;rscore=10.71;uscore=2.94;tscore=3.95;
							NODE_13_length_82432_cov_14_500334_60	cse1_TypeIE	forbidden	CAS-TypeIE	CDS	66957	68474	#ERROR!	ID=1_60;partial=00;start_type=ATG;rbs_motif=GGAG/GAGG;rbs_spacer=5-10bp;gc_cont=0.466;conf=100.00;score=106.80;cscore=92.34;sscore=14.45;rscore=11.19;uscore=-0.68;tscore=3.95;
							NODE_13_length_82432_cov_14_500334_61	cse2_TypeIE	forbidden	CAS-TypeIE	CDS	68464	68937	#ERROR!	ID=1_61;partial=00;start_type=ATG;rbs_motif=AGGAG;rbs_spacer=5-10bp;gc_cont=0.466;conf=99.93;score=31.89;cscore=12.52;sscore=19.37;rscore=14.84;uscore=-0.64;tscore=3.95;
						CAS-TypeIE (CAS-TypeIE_putative)	NODE_13_length_82432_cov_14_500334_65	cas1_TypeIE	mandatory	CAS-TypeIE	CDS	71482	72399	#ERROR!	ID=1_65;partial=00;start_type=ATG;rbs_motif=GGA/GAG/AGG;rbs_spacer=5-10bp;gc_cont=0.497;conf=100.00;score=60.75;cscore=54.25;sscore=6.50;rscore=2.79;uscore=-1.06;tscore=3.95;	####Summary system CAS-TypeIE:begin=66957;end=72692:{sequenceID=NODE_13_length_82432_cov_14_500334} : [cas1_TypeIE (71482,72399,+); cas2_TypeIE (72399,72692,+); cas5_TypeIE (70180,70854,+); cas6_TypeIE (70841,71440,+); cas7_TypeIE (68955,70178,+); cse1_TypeIE (66957,68474,+); cse2_TypeIE (68464,68937,+)]
							NODE_13_length_82432_cov_14_500334_66	cas2_TypeIE	mandatory	CAS-TypeIE	CDS	72399	72692	#ERROR!	ID=1_66;partial=00;start_type=ATG;rbs_motif=AGGAG;rbs_spacer=5-10bp;gc_cont=0.571;conf=100.00;score=46.91;cscore=26.84;sscore=20.07;rscore=14.84;uscore=-3.56;tscore=3.95;
							NODE_13_length_82432_cov_14_500334_63	cas5_TypeIE	mandatory	CAS-TypeIE	CDS	70180	70854	#ERROR!	ID=1_63;partial=00;start_type=ATG;rbs_motif=GGAG/GAGG;rbs_spacer=5-10bp;gc_cont=0.533;conf=100.00;score=67.55;cscore=50.01;sscore=17.53;rscore=11.19;uscore=1.13;tscore=3.95;
							NODE_13_length_82432_cov_14_500334_64	cas6_TypeIE	mandatory	CAS-TypeIE	CDS	70841	71440	#ERROR!	ID=1_64;partial=00;start_type=GTG;rbs_motif=GGAGG;rbs_spacer=5-10bp;gc_cont=0.490;conf=99.99;score=38.83;cscore=31.11;sscore=7.72;rscore=12.68;uscore=0.48;tscore=-6.63;
							NODE_13_length_82432_cov_14_500334_62	cas7_TypeIE	mandatory	CAS-TypeIE	CDS	68955	70178	#ERROR!	ID=1_62;partial=00;start_type=ATG;rbs_motif=AGGA;rbs_spacer=5-10bp;gc_cont=0.426;conf=100.00;score=108.21;cscore=89.53;sscore=18.69;rscore=10.71;uscore=2.94;tscore=3.95;
							NODE_13_length_82432_cov_14_500334_60	cse1_TypeIE	mandatory	CAS-TypeIE	CDS	66957	68474	#ERROR!	ID=1_60;partial=00;start_type=ATG;rbs_motif=GGAG/GAGG;rbs_spacer=5-10bp;gc_cont=0.466;conf=100.00;score=106.80;cscore=92.34;sscore=14.45;rscore=11.19;uscore=-0.68;tscore=3.95;
							NODE_13_length_82432_cov_14_500334_61	cse2_TypeIE	mandatory	CAS-TypeIE	CDS	68464	68937	#ERROR!	ID=1_61;partial=00;start_type=ATG;rbs_motif=AGGAG;rbs_spacer=5-10bp;gc_cont=0.466;conf=99.93;score=31.89;cscore=12.52;sscore=19.37;rscore=14.84;uscore=-0.64;tscore=3.95;
						CAS (CAS_putative)	NODE_27_length_50425_cov_12_148069_34	cas3_TypeI	forbidden	CAS	CDS	35506	36840	#ERROR!	ID=1_34;partial=00;start_type=ATG;rbs_motif=GGAG/GAGG;rbs_spacer=5-10bp;gc_cont=0.578;conf=99.99;score=217.75;cscore=204.64;sscore=13.11;rscore=9.47;uscore=0.32;tscore=3.32;	####Summary system CAS:begin=35506;end=36840:{sequenceID=NODE_27_length_50425_cov_12_148069} : [cas3_TypeI (35506,36840,+); cas3_TypeI (35506,36840,+)]
							NODE_27_length_50425_cov_12_148069_34	cas3_TypeI	forbidden	CAS	CDS	35506	36840	#ERROR!	ID=1_34;partial=00;start_type=ATG;rbs_motif=GGAG/GAGG;rbs_spacer=5-10bp;gc_cont=0.578;conf=99.99;score=217.75;cscore=204.64;sscore=13.11;rscore=9.47;uscore=0.32;tscore=3.32;
					S43 TF	CAS-TypeIE (UserReplicon_CAS-TypeIE_1)	NODE_7_length_261544_cov_76_637832_3	cas2_TypeIE	mandatory	CAS-TypeIE	CDS	2231	2524	-	ID=1_3;partial=00;start_type=ATG;rbs_motif=AGGAG;rbs_spacer=5-10bp;gc_cont=0.582;conf=100.00;score=53.84;cscore=34.19;sscore=19.65;rscore=14.41;uscore=-3.06;tscore=3.96;	####Summary system CAS-TypeIE:begin=2231;end=11065:{sequenceID=NODE_7_length_261544_cov_76_637832} : [cas2_TypeIE (2231,2524,-); cas1_TypeIE (2524,3441,-); cas6_TypeIE (3438,4088,-); cas5_TypeIE (4102,4821,-); cas7_TypeIE (4986,5894,-); cse2_TypeIE (5906,6511,-); cse1_TypeIE (6512,8080,-); cas3_TypeI (8432,11065,-)]
							NODE_7_length_261544_cov_76_637832_4	cas1_TypeIE	mandatory	CAS-TypeIE	CDS	2524	3441	-	ID=1_4;partial=00;start_type=ATG;rbs_motif=None;rbs_spacer=None;gc_cont=0.622;conf=100.00;score=128.62;cscore=122.68;sscore=5.93;rscore=-8.87;uscore=0.68;tscore=3.96;
							NODE_7_length_261544_cov_76_637832_5	cas6_TypeIE	mandatory	CAS-TypeIE	CDS	3438	4088	-	ID=1_5;partial=00;start_type=ATG;rbs_motif=AGGAGG;rbs_spacer=3-4bp;gc_cont=0.608;conf=100.00;score=93.83;cscore=73.12;sscore=20.71;rscore=17.34;uscore=-1.73;tscore=3.96;
							NODE_7_length_261544_cov_76_637832_6	cas5_TypeIE	mandatory	CAS-TypeIE	CDS	4102	4821	-	ID=1_6;partial=00;start_type=ATG;rbs_motif=AGGAG;rbs_spacer=5-10bp;gc_cont=0.644;conf=100.00;score=109.61;cscore=89.32;sscore=20.29;rscore=14.41;uscore=0.75;tscore=3.96;
							NODE_7_length_261544_cov_76_637832_7	cas7_TypeIE	mandatory	CAS-TypeIE	CDS	4986	5894	-	ID=1_7;partial=00;start_type=ATG;rbs_motif=AGGA;rbs_spacer=5-10bp;gc_cont=0.614;conf=100.00;score=131.70;cscore=115.21;sscore=16.49;rscore=11.70;uscore=-0.33;tscore=3.96;
							NODE_7_length_261544_cov_76_637832_8	cse2_TypeIE	mandatory	CAS-TypeIE	CDS	5906	6511	-	ID=1_8;partial=00;start_type=GTG;rbs_motif=AGGAG;rbs_spacer=5-10bp;gc_cont=0.642;conf=100.00;score=74.89;cscore=67.68;sscore=7.21;rscore=14.41;uscore=-1.72;tscore=-6.75;
							NODE_7_length_261544_cov_76_637832_9	cse1_TypeIE	mandatory	CAS-TypeIE	CDS	6512	8080	-	ID=1_9;partial=00;start_type=TTG;rbs_motif=GGAG/GAGG;rbs_spacer=5-10bp;gc_cont=0.611;conf=99.99;score=247.10;cscore=249.95;sscore=-2.85;rscore=10.48;uscore=-0.98;tscore=-11.69;
							NODE_7_length_261544_cov_76_637832_10	cas3_TypeI	accessory	CAS	CDS	8432	11065	-	ID=1_10;partial=00;start_type=ATG;rbs_motif=AGGA;rbs_spacer=5-10bp;gc_cont=0.588;conf=99.99;score=351.31;cscore=333.96;sscore=17.35;rscore=11.70;uscore=2.34;tscore=3.96;
						CAS (CAS_putative)	NODE_24_length_25640_cov_88_252513_25	cas3_TypeI	forbidden	CAS	CDS	22254	24335	#ERROR!	ID=1_25;partial=00;start_type=ATG;rbs_motif=GGAG/GAGG;rbs_spacer=5-10bp;gc_cont=0.586;conf=99.99;score=295.63;cscore=282.41;sscore=13.22;rscore=11.19;uscore=-3.16;tscore=3.95;	####Summary system CAS:begin=22254;end=24335:{sequenceID=NODE_24_length_25640_cov_88_252513} : [cas3_TypeI (22254,24335,+); cas3_TypeI (22254,24335,+)]
							NODE_24_length_25640_cov_88_252513_25	cas3_TypeI	forbidden	CAS	CDS	22254	24335	#ERROR!	ID=1_25;partial=00;start_type=ATG;rbs_motif=GGAG/GAGG;rbs_spacer=5-10bp;gc_cont=0.586;conf=99.99;score=295.63;cscore=282.41;sscore=13.22;rscore=11.19;uscore=-3.16;tscore=3.95;
